# Supplementary material for: Influence of Different Capping Agents on the Structural, Optical, and Photocatalytic Degradation Efficiency of Magnetite (Fe3O4) Nanoparticles
Source: Nanomaterials (Basel). 2023 Jul 14;13(14):2067. doi: 10.3390/nano13142067 (PMC10384526; doi:10.3390/nano13142067)
Supplement: Supplementary file 1 [file nanomaterials-13-02067-s001.zip]

Archive with 1 entries (1 files):
- nanomaterials-2484446-supplementary.pdf
